# Supplementary material for: Case report: Altered pre-mRNA splicing caused by intronic variant c.1499 + 1G > A in the SLC4A4 gene
Source: Front Pediatr. 2022 Aug 17;10:890147. doi: 10.3389/fped.2022.890147 (PMC9428394; doi:10.3389/fped.2022.890147)
Supplement: Supplementary file 2 [file Data_Sheet_2.ZIP]

Archive with 15 entries (12 files):
- Raw data_addition files/
- Raw data_addition files/Construction of Minigene assay expression vector/
- Raw data_addition files/Construction of Minigene assay expression vector/Sequencing results of mutant-type target fragments.seq
- Raw data_addition files/Construction of Minigene assay expression vector/Sequencing results of wild-type target fragments.seq
- Raw data_addition files/RNA analysis of the Overexpressed pcDNA3.1-SLC4A4 gene Minigene/
- Raw data_addition files/RNA analysis of the Overexpressed pcDNA3.1-SLC4A4 gene Minigene/01-scans of the entire original gels.tif
- Raw data_addition files/RNA analysis of the Overexpressed pcDNA3.1-SLC4A4 gene Minigene/02-scans of the entire original gels.tif
- Raw data_addition files/RNA analysis of the Overexpressed pcDNA3.1-SLC4A4 gene Minigene/03-scans of the entire original gels.tif
- Raw data_addition files/RNA analysis of the Overexpressed pcDNA3.1-SLC4A4 gene Minigene/Sequencing results of mutant-type cDNA amplification products.ab1
- Raw data_addition files/RNA analysis of the Overexpressed pcDNA3.1-SLC4A4 gene Minigene/Sequencing results of mutant-type cDNA amplification products.seq
- Raw data_addition files/RNA analysis of the Overexpressed pcDNA3.1-SLC4A4 gene Minigene/Sequencing results of wild-type cDNA amplification products.ab1
- Raw data_addition files/RNA analysis of the Overexpressed pcDNA3.1-SLC4A4 gene Minigene/Sequencing results of wild-type cDNA amplification products.seq
- Raw data_addition files/Table Minigene primer design.docx
- Raw data_addition files/mFOLD.zip
- Raw data_addition files/predict the effect of the variation on pre-mRNA splicing.xlsx
