# Supplementary material for: Case report: Altered pre-mRNA splicing caused by intronic variant c.1499 + 1G > A in the SLC4A4 gene
Source: Front Pediatr. 2022 Aug 17;10:890147. doi: 10.3389/fped.2022.890147 (PMC9428394; doi:10.3389/fped.2022.890147)
Supplement: Supplementary file 2 [file Data_Sheet_2.ZIP › Raw data_addition files/RNA analysis of the Overexpressed pcDNA3.1-SLC4A4 gene Minigene/Sequencing results of wild-type cDNA amplification products.seq]

>P-W-F-SWC_E11.ab1
GACAACATGCAGGGCGTGTTGGAGAGTTTCCTGGGCACTGCTGTCTCTGGAGCCATCTTTTGCCTTTTTGCTGGTCAACC
ACTCACTATTCTGAGCAGCACCGGACCTGTCCTAGTTTTTGAGAGGCTTCTATTTAATTTCAGCAAGGACAATAATTTTG
ACTATTTGGAGTTTCGCCTTTGGATTGGCCTGTGGTCCGCCTTCCTATGTCTCATTTTGGTAGCCACTGATGCCAGCTTC
TTGGTTCAATACTTCACACGTTTCACGGAGGAGGGCTTTTCCTCTCTGATTAGCTTCATCTTTATCTATGATGCTTTCAA
GAAGATGATCAAGCTTGCAGATTACTACCCCATCAACTCCAACTTCAAAGTGGGCTACAACACTCTCTTTTCCTGTACCT
GTGTGCA
