# Supplementary material for: Case report: Altered pre-mRNA splicing caused by intronic variant c.1499 + 1G > A in the SLC4A4 gene
Source: Front Pediatr. 2022 Aug 17;10:890147. doi: 10.3389/fped.2022.890147 (PMC9428394; doi:10.3389/fped.2022.890147)
Supplement: Supplementary file 2 [file Data_Sheet_2.ZIP › Raw data_addition files/predict the effect of the variation on pre-mRNA splicing.xlsx]

## Sheet: SpliceAid2
Binding sites present ONLY in the first (WILD-TYPE) sequence:
Position	Protein Name	Recognized Sequence	Score	Protein Notes	PubMed ID	Reference	Article notes	Gene/Construct (Target RNA)	Splicing Assay	Binding Assay
253-258	ETR-3	GUAUGU	5	Gene Name and Synonymous: CUGBP2, CUG triplet repeat RNA binding protein 2, NAPOR, BRUNOL3. Note that ETR-3 induces exon 5 inclusion in cTNT gene (PMID:11931771), induces exon 9 inclusion in CFTR gene (PMID:15657417), promotes selectively the exclusion of Tau exon 2 (PMID:16862542). Note that ETR-3 induces exon 5 inclusion in cTNT gene (PMID:11931771), induces exon 9 inclusion in CFTR gene (PMID:…	15657417	Faustino NA, Cooper TA. (2005) Identification of putative new splicing targets for ETR-3 using sequences identified by systematic evolution of ligands by exponential enrichment. Mol Cell Biol. 25 (3): 879-887.		Sequences of 20nt random for SELEX.		SELEX of 20nt random with recombinant protein, some winner sequences are verified by EMSA.
Binding sites present ONLY in the second (MUTATED) sequence:
Position	Protein Name	Recognized Sequence	Score	Protein Notes	PubMed ID	Reference	Article notes	Gene/Construct (Target RNA)	Splicing Assay	Binding Assay
251-254	SLM-2	AAAU	-5	Gene Name and Synonymous: KHDRBS3, KH domain containing RNA binding signal transduction associated 3, Etle, SALP, SLM2, TSTAR, T-STAR, etoile.	24096002	Foot JN, Feracci M, Dominguez C. (2014) Screening protein--single stranded RNA complexes by NMR spectroscopy for structure determination. Methods. 65(3):288-301.		Synthetic sequences.		X-ray crystallography, NMR spectroscopy and NMR chemical shift
251-254	Sam68	AAAU	-5	Gene Name and Synonymous: KHDRBS1, KH domain containing RNA binding signal transduction associated 1, p62, FLJ34027.	24096002	Foot JN, Feracci M, Dominguez C. (2014) Screening protein--single stranded RNA complexes by NMR spectroscopy for structure determination. Methods. 65(3):288-301.		Synthetic sequences.		X-ray crystallography, NMR spectroscopy and NMR chemical shift
251-255	SLM-2	AAAUA	-5	Gene Name and Synonymous: KHDRBS3, KH domain containing RNA binding signal transduction associated 3, Etle, SALP, SLM2, TSTAR, T-STAR, etoile.	24096002	Foot JN, Feracci M, Dominguez C. (2014) Screening protein--single stranded RNA complexes by NMR spectroscopy for structure determination. Methods. 65(3):288-301		Synthetic sequences.		X-ray crystallography, NMR spectroscopy and NMR chemical shift
251-255	Sam68	AAAUA	-5	Gene Name and Synonymous: KHDRBS1, KH domain containing RNA binding signal transduction associated 1, p62, FLJ34027.	24096002	Foot JN, Feracci M, Dominguez C. (2014) Screening protein--single stranded RNA complexes by NMR spectroscopy for structure determination. Methods. 65(3):288-301		Synthetic sequences.		X-ray crystallography, NMR spectroscopy and NMR chemical shift
251-256	SLM-2	AAAUAU	-5	Gene Name and Synonymous: KHDRBS3, KH domain containing RNA binding signal transduction associated 3, Etle, SALP, SLM2, TSTAR, T-STAR, etoile.	24096002	Foot JN, Feracci M, Dominguez C. (2014) Screening protein--single stranded RNA complexes by NMR spectroscopy for structure determination. Methods. 65(3):288-301.		Synthetic sequences.		X-ray crystallography, NMR spectroscopy and NMR chemical shift
251-256	Sam68	AAAUAU	-5	Gene Name and Synonymous: KHDRBS1, KH domain containing RNA binding signal transduction associated 1, p62, FLJ34027.	24096002	Foot JN, Feracci M, Dominguez C. (2014) Screening protein--single stranded RNA complexes by NMR spectroscopy for structure determination. Methods. 65(3):288-301.		Synthetic sequences.		X-ray crystallography, NMR spectroscopy and NMR chemical shift
252-255	SLM-2	AAUA	-5	Gene Name and Synonymous: KHDRBS3, KH domain containing RNA binding signal transduction associated 3, Etle, SALP, SLM2, TSTAR, T-STAR, etoile.	24096002	Foot JN, Feracci M, Dominguez C. (2014) Screening protein--single stranded RNA complexes by NMR spectroscopy for structure determination. Methods. 65(3):288-301.		Synthetic sequences.		X-ray crystallography, NMR spectroscopy and NMR chemical shift
252-255	Sam68	AAUA	-5	Gene Name and Synonymous: KHDRBS1, KH domain containing RNA binding signal transduction associated 1, p62, FLJ34027.	24096002	Foot JN, Feracci M, Dominguez C. (2014) Screening protein--single stranded RNA complexes by NMR spectroscopy for structure determination. Methods. 65(3):288-301.		Synthetic sequences.		X-ray crystallography, NMR spectroscopy and NMR chemical shift

## Sheet: NetGene2
The sequence: SLC4A4_3 has the following composition:
Length: 420 nucleotides.
28.3% A, 17.6% C, 20.5% G, 33.6% T, 0.0% X, 38.1% G+C
Donor splice sites, direct strand
---------------------------------
No donor site predictions above threshold.
Donor splice sites, complement strand
-------------------------------------
pos 3'->5' pos 5'->3' phase strand confidence 5' exon intron 3'
192 229 1 - 0.47 GCTCAGAATA^GTGAGTGGTT
Acceptor splice sites, direct strand
------------------------------------
pos 5'->3' phase strand confidence 5' intron exon 3'
118 0 + 0.71 TTTATTTTAG^GGCGTGTTGG
Acceptor splice sites, complement strand
----------------------------------------
No acceptor site predictions above threshold.

## Sheet: Spliceman
>SLC4A4 AGCAA(G/A)TATGT
Point mutation	Wildtype (wt)	Mutation (mt)	L1 distance	Ranking (L1)
agcaa(g/a)tatgt	aagtat	aaatat	36609	76%

## Sheet: SROOGLE
野生型：
Element	Start	End	Score		Score Percentile (Const Exons)	Score Percentile (Alt Exons)
Branch site	90	96	3.3	(Kol et al)	0.61	0.64
	NA	NA	NA	(Schwartz et al)	NA	NA
Polypyrimidine tract	98	117	0.84	(Kol et al)	0.68	0.69
	98	116	8.89	(Schwartz et al)	0.37	0.39
3' splice site	99	121	10.82	(Max entropy)	0.82	0.84
			89.6	(PSSM)	0.85	0.87
5' splice site	250	258	-1.7	(Delta-G)	0.011	0.022
			7.44	(Max entropy)	0.25	0.32
			78.15	(Senepathy)	0.28	0.33
突变型:
Element	Start	End	Score		Score Percentile (Const Exons)	Score Percentile (Alt Exons)
Branch site	90	96	3.3	(Kol et al)	0.61	0.64
	NA	NA	NA	(Schwartz et al)	NA	NA
Polypyrimidine tract	98	117	0.84	(Kol et al)	0.68	0.69
	98	116	8.89	(Schwartz et al)	0.37	0.39
3' splice site	99	121	10.82	(Max entropy)	0.82	0.84
			89.6	(PSSM)	0.85	0.87
剪接调节序列（野生型和突变型是一样的）
Name	Type	Upstream Intron	Exon	Downstream Intron	Density	Density Percentile (Const Exons)	Density Percentile (Alt Exons)
SF2	E				0.23	0.5	0.51
SRP40	E				0.45	0.97	0.95
SRP55	E				0.04	0.11	0.18
SC35	E				0.24	0.35	0.35
Fairbrother	E				0.04	0.02	0.07
Chasin ESE	E				0.27	0.41	0.48
Wang	S				0.1	0.75	0.7
Chasin ESS	S				0.16	0.85	0.83
Goren	R				0.43	0.21	0.32
Yeo up	R				0.59	0.8	0.79
Yeo down	R				0.53	0.72	0.7
Voelker up	R				0.63	0.8	0.8
Voelker down	R				0.51	0.53	0.56

## Sheet: SpliceAi
#Uploaded_variation	Location	Allele	Consequence	IMPACT	SYMBOL	Gene	Feature_type	Feature	BIOTYPE	STRAND	SpliceAI_pred_DP_AG	SpliceAI_pred_DP_AL	SpliceAI_pred_DP_DG	SpliceAI_pred_DP_DL	SpliceAI_pred_DS_AG	SpliceAI_pred_DS_AL	SpliceAI_pred_DS_DG	SpliceAI_pred_DS_DL	SpliceAI_pred_SYMBOL
ENST00000340595.4:c.1499+1G>A	4:71466578-71466578	A	splice_donor_variant	HIGH	SLC4A4	ENSG00000080493	Transcript	ENST00000264485.11	protein_coding	1	3	-1	3	-1	0	0	0.02	0.99	SLC4A4
ENST00000340595.4:c.1499+1G>A	4:71466578-71466578	A	splice_donor_variant	HIGH	SLC4A4	ENSG00000080493	Transcript	ENST00000340595.4	protein_coding	1	3	-1	3	-1	0	0	0.02	0.99	SLC4A4
ENST00000340595.4:c.1499+1G>A	4:71466578-71466578	A	splice_donor_variant	HIGH	SLC4A4	ENSG00000080493	Transcript	ENST00000351898.10	protein_coding	1	3	-1	3	-1	0	0	0.02	0.99	SLC4A4
ENST00000340595.4:c.1499+1G>A	4:71466578-71466578	A	splice_donor_variant	HIGH	SLC4A4	ENSG00000080493	Transcript	ENST00000425175.5	protein_coding	1	3	-1	3	-1	0	0	0.02	0.99	SLC4A4
ENST00000340595.4:c.1499+1G>A	4:71466578-71466578	A	splice_donor_variant	HIGH	SLC4A4	ENSG00000080493	Transcript	ENST00000512686.5	protein_coding	1	3	-1	3	-1	0	0	0.02	0.99	SLC4A4
ENST00000340595.4:c.1499+1G>A	4:71466578-71466578	A	splice_donor_variant,non_coding_transcript_variant	HIGH	SLC4A4	ENSG00000080493	Transcript	ENST00000514331.1	processed_transcript	1	3	-1	3	-1	0	0	0.02	0.99	SLC4A4
ENST00000340595.4:c.1499+1G>A	4:71466578-71466578	A	splice_donor_variant	HIGH	SLC4A4	ENSG00000080493	Transcript	ENST00000649996.1	protein_coding	1	3	-1	3	-1	0	0	0.02	0.99	SLC4A4

## Sheet: HEX
wt_seq	HZEI_wt	mt_seq	HZEI_mt
A;	4.32;	A;	3.53;
G;	6.96;	G;	5.59;
C;	9.14;	C;	6.65;
A;	6.72;	A;	2.63;
A;	5.64;	A;	0.28;
G;	1.02;	A;	-4.95;
T;	-3.46;	T;	-8.63;
A;	-4.31;	A;	-8.9;
T;	-4.41;	T;	-7.87;
G;	-3.39;	G;	-5.27;
T;	-6.19;	T;	-6.8;
A;	-5.59;	A;	-5.59;

## Sheet: MaxEnt
>SCL4A4(wt)
caaGTATGT MAXENT: 7.44 MDD: 9.48 MM: 6.91 WMM: 6.96
>SCL4A4(mt)
caaATATGT MAXENT: -0.74 MDD: 1.30 MM: -1.27 WMM: -1.22

## Sheet: RBP_map
野生型：
Position	Genomic coordinate	Motif	Occurrence	Z-score	P-value
Protein: RBMS3(Hs/Mm)
253	chr4:71466578	auauau	agaggcuucuauuuaauuucagcaaguauguacauacauauuuaauugcaaauuag	2.386	0.00852
Protein: ZNF326(Hs/Mm)
253	chr4:71466578	cuauaa	agaggcuucuauuuaauuucagcaaguauguacauacauauuuaauugcaaauuag	2.975	0.00146
突变型：
Position	Genomic coordinate	Motif	Occurrence	Z-score	P-value
Protein: RBMS2(Hs/Mm)
253	chr4:71466578	auauaa	agaggcuucuauuuaauuucagcaaauauguacauacauauuuaauugcaaauuag	2.714	0.00332
Protein: ZNF326(Hs/Mm)
253	chr4:71466578	cuauaa	agaggcuucuauuuaauuucagcaaauauguacauacauauuuaauugcaaauuag	3.173	0.000754
Protein: RBMS3(Hs/Mm)
253	chr4:71466578	auauau	agaggcuucuauuuaauuucagcaaauauguacauacauauuuaauugcaaauuag	2.455	0.00704
